# Supplementary material for: 3D Chromatin Organization Involving MEIS1 Factor in the cis-Regulatory Landscape of GJB2
Source: Int J Mol Sci. 2022 Jun 23;23(13):6964. doi: 10.3390/ijms23136964 (PMC9266880; doi:10.3390/ijms23136964)
Supplement: Supplementary file 1 [file ijms-23-06964-s001.zip]

Archive with 1 entries (1 files):
- ijms-1753977-supplementary.pdf
